# Supplementary material for: Biosynthesis of Ascorbic Acid as a Glucose-Induced Photoprotective Process in the Extremophilic Red Alga Galdieria partita
Source: Front Microbiol. 2020 Jan 14;10:3005. doi: 10.3389/fmicb.2019.03005 (PMC6971183; doi:10.3389/fmicb.2019.03005)
Supplement: Supplementary file 3 [file Data_Sheet_3.xlsx]

## Sheet: SummaryORFs
Table S4A | List of genes with corresponding CDS sequences used in RT-qPCR
Number indicated in Fig. 5	KO identifier	Annotated gene name	Predicted ORF identifier	CDS sequence
Carotenoid biosynthesis
1	K02291	15-cis-phytoene synthase (EC 2.5.1.32)	TRINITY_DN2579_c1_g3_i2.p2	ATGATGAGTCAACCTGGCTACTGGTCAGCTTGCTGCTTCATGAGTTATCATACAACGAGTAGTTGCTATCATTGCTTTCGAAGCTTGTATACTTGCTCAACGTGGTGCAATCAAAAAGGGCGTCGGAGTAGTTTCTATTTCACCATAAAACACAATCATTGGCTACACGTTTTACAAACTGCTACTTGTTGGAACTTGTATGTAAAGAGAAATATAGCTTATAAAAAGTTTTATTGTCACTCTTCAACTCAAGATGACAACGGAGAACATAGAAGTGCATCCTTATTTGTTGACAAGCCAAGTACCGACTATTCTTCCAGAAAAGCTTCGATTCTGCAGGACTTGGTGGAATGGACTAGTGTCAAGGATTCTACGAGTGTTAATGCTCAAGATATATCA…
			TRINITY_DN2579_c1_g3_i3.p2	ATGATGAGTCAACCTGGCTACTGGTCAGCTTGCTGCTTCATGAGTTATCATACAACGAGTAGTTGCTATCATTGCTTTCGAAGCTTGTATACTTGCTCAACGTGGTGCAATCAAAAAGGGCGTCGGAGTAGTTTCTATTTCACCATAAAACACAATCATTGGCTACACGTTTTACAAACTGCTACTTGTTGGAACTTGTATGTAAAGAGAAATATAGCTTATAAAAAGTTTTATTGTCACTCTTCAACTCAAGATGACAACGGAGAACATAGAAGTGCATCCTTATTTGTTGACAAGCCAAGTACCGACTATTCTTCCAGAAAAGCTTCGATTCTGCAGGACTTGGTGGAATGGACTAGTGTCAAGGATTCTACGAGTGTTAATGCTCAAGATATATCA…
			TRINITY_DN2579_c1_g3_i4.p2	ATGATGAGTCAACCTGGCTACTGGTCAGCTTGCTGCTTCATGAGTTATCATACAACGAGTAGTTGCTATCATTGCTTTCGAAGCTTGTATACTTGCTCAACGTGGTGCAATCAAAAAGGGCGTCGGAGTAGTTTCTATTTCACCATAAAACACAATCATTGGCTACACGTTTTACAAACTGCTACTTGTTGGAACTTGTATGTAAAGAGAAATATAGCTTATAAAAAGTTTTATTGTCACTCTTCAACTCAAGATGACAACGGAGAACATAGAAGTGCATCCTTATTTGTTGACAAGCCAAGTACCGACTATTCTTCCAGAAAAGCTTCGATTCTGCAGGACTTGGTGGAATGGACTAGTGTCAAGGATTCTACGAGTGTTAATGCTCAAGATATATCA…
2	K02293	15-cis-phytoene desaturase (EC 1.3.5.5)	TRINITY_DN2545_c2_g1_i10.p6	ATGGTTTCTTATTGTGTTCGCTGTGGTTTTCAAAGTTTGTTTCTGGAAAACAACCCTATAACAAAGAAGAATAAAAGCAGTGTCTTTTTGTTGAAAAGAATCACTCGAAAGCAAACTTTTCGAGTGGTTTGCGACGTTGTTGGAAATAGAAAGCCGAAAGTTCTAATAGCTGGTGCAGGTTTGGCTGGATTGAGTTGTGCAAAATATTTAACTGACAAGGGAGTGGAGGCAGTCGTTATAGAGTCTAGAAATGTACTTGGTGGAAAAGTAGCTGCTTGGCAGGATAAGGATGGTGACTGGTATGAAACAGGACTTCACATATTTTTTGGAGCATATCCTAACATGTTGCAGTTATTGAGAGAGTTGGATATATACGATCGACTCCAATGGAAAGAGCAT…
			TRINITY_DN2545_c2_g1_i10.p8	ATGAAACATCCTCTTAGACGTATCGAAACTGCTCAAGATGGCACAGTTGCTTCTTTTATAGTTGGAAATTCTCTTGGAAAAACTGAAAGTTGGAGTGCAGATGCATATGTTTCCGCCTTGCCAGTGGATATTTTGAAAATGCTAATGCCTCCTTCTTGGAAATCAGTAGAGTTCTTCAGTCAGTTGTCATTTTTACGAGGTGTACCTGTCATCAATATACACCTTTGGTTTGATAGAAAACTAACTGACGTCGACCATTTACTATTTTCCCGCTCCAACTTACTATCCGTATATGCCGATATGAGCAACACTTGTAGAGAATACTTTGATGAGAACAGATCCATGTTGGAACTGGTATTTGCTCCAGCTGCTGCCTATATCGCCAAATCTGAAGAAGAA…
			TRINITY_DN2545_c2_g1_i15.p1	ATGGTTTCTTATTGTGTTCGCTGTGGTTTTCAAAGTTTGTTTCTGGAAAACAACCCTATAACAAAGAAGAATAAAAGCAGTGTCTTTTTGTTGAAAAGAATCACTCGAAAGCAAACTTTTCGAGTGGTTTGCGACGTTGTTGGAAATAGAAAGCCGAAAGTTCTAATAGCTGGTGCAGGTTTGGCTGGATTGAGTTGTGCAAAATATTTAACTGACAAGGGAGTGGAGGCAGTCGTTATAGAGTCTAGAAATGTACTTGGTGGAAAAGTAGCTGCTTGGCAGGATAAGGATGGTGACTGGTATGAAACAGGACTTCACATATTTTTTGGAGCATATCCTAACATGTTGCAGTTATTGAGAGAGTTGGATATATACGATCGACTCCAATGGAAAGAGCAT…
			TRINITY_DN2545_c2_g1_i16.p6	ATGGTTTCTTATTGTGTTCGCTGTGGTTTTCAAAGTTTGTTTCTGGAAAACAACCCTATAACAAAGAAGAATAAAAGCAGTGTCTTTTTGTTGAAAAGAATCACTCGAAAGCAAACTTTTCGAGTGGTTTGCGACGTTGTTGGAAATAGAAAGCCGAAAGTTCTAATAGCTGGTGCAGGTTTGGCTGGATTGAGTTGTGCAAAATATTTAACTGACAAGGGAGTGGAGGCAGTCGTTATAGAGTCTAGAAATGTACTTGGTGGAAAAGTAGCTGCTTGGCAGGATAAGGATGGTGACTGGTATGAAACAGGACTTCACATATTTTTTGGAGCATATCCTAACATGTTGCAGTTATTGAGAGAGTTGGATATATACGATCGACTCCAATGGAAAGAGCAT…
			TRINITY_DN2545_c2_g1_i16.p8	ATGAAACATCCTCTTAGACGTATCGAAACTGCTCAAGATGGCACAGTTGCTTCTTTTATAGTTGGAAATTCTCTTGGAAAAACTGAAAGTTGGAGTGCAGATGCATATGTTTCCGCCTTGCCAGTGGATATTTTGAAAATGCTAATGCCTCCTTCTTGGAAATCAGTAGAGTTCTTCAGTCAGTTGTCATTTTTACGAGGTGTACCTGTCATCAATATACACCTTTGGTTTGATAGAAAACTAACTGACGTCGACCATTTACTATTTTCCCGCTCCAACTTACTATCCGTATATGCCGATATGAGCAACACTTGTAGAGAATACTTTGATGAGAACAGATCCATGTTGGAACTGGTATTTGCTCCAGCTGCTGCCTATATCGCCAAATCTGAAGAAGAA…
			TRINITY_DN2545_c2_g1_i2.p5	ATGGTTTCTTATTGTGTTCGCTGTGGTTTTCAAAGTTTGTTTCTGGAAAACAACCCTATAACAAAGAAGAATAAAAGCAGTGTCTTTTTGTTGAAAAGAATCACTCGAAAGCAAACTTTTCGAGTGGTTTGCGACGTTGTTGGAAATAGAAAGCCGAAAGTTCTAATAGCTGGTGCAGGTTTGGCTGGATTGAGTTGTGCAAAATATTTAACTGACAAGGGAGTGGAGGCAGTCGTTATAGAGTCTAGAAATGTACTTGGTGGAAAAGTAGCTGCTTGGCAGGATAAGGATGGTGACTGGTATGAAACAGGACTTCACATATTTTTTGGAGCATATCCTAACATGTTGCAGTTATTGAGAGAGTTGGATATATACGATCGACTCCAATGGAAAGAGCAT…
			TRINITY_DN2545_c2_g1_i21.p1	ATGGTTTCTTATTGTGTTCGCTGTGGTTTTCAAAGTTTGTTTCTGGAAAACAACCCTATAACAAAGAAGAATAAAAGCAGTGTCTTTTTGTTGAAAAGAATCACTCGAAAGCAAACTTTTCGAGTGGTTTGCGACGTTGTTGGAAATAGAAAGCCGAAAGTTCTAATAGCTGGTGCAGGTTTGGCTGGATTGAGTTGTGCAAAATATTTAACTGACAAGGGAGTGGAGGCAGTCGTTATAGAGTCTAGAAATGTACTTGGTGGAAAAGTAGCTGCTTGGCAGGATAAGGATGGTGACTGGTATGAAACAGGACTTCACATATTTTTTGGAGCATATCCTAACATGTTGCAGTTATTGAGAGAGTTGGATATATACGATCGACTCCAATGGAAAGAGCAT…
			TRINITY_DN2545_c2_g1_i24.p1	ATGGTTTCTTATTGTGTTCGCTGTGGTTTTCAAAGTTTGTTTCTGGAAAACAACCCTATAACAAAGAAGAATAAAAGCAGTGTCTTTTTGTTGAAAAGAATCACTCGAAAGCAAACTTTTCGAGTGGTTTGCGACGTTGTTGGAAATAGAAAGCCGAAAGTTCTAATAGCTGGTGCAGGTTTGGCTGGATTGAGTTGTGCAAAATATTTAACTGACAAGGGAGTGGAGGCAGTCGTTATAGAGTCTAGAAATGTACTTGGTGGAAAAGTAGCTGCTTGGCAGGATAAGGATGGTGACTGGTATGAAACAGGACTTCACATATTTTTTGGAGCATATCCTAACATGTTGCAGTTATTGAGAGAGTTGGATATATACGATCGACTCCAATGGAAAGAGCAT…
			TRINITY_DN2545_c2_g1_i3.p6	ATGGTTTCTTATTGTGTTCGCTGTGGTTTTCAAAGTTTGTTTCTGGAAAACAACCCTATAACAAAGAAGAATAAAAGCAGTGTCTTTTTGTTGAAAAGAATCACTCGAAAGCAAACTTTTCGAGTGGTTTGCGACGTTGTTGGAAATAGAAAGCCGAAAGTTCTAATAGCTGGTGCAGGTTTGGCTGGATTGAGTTGTGCAAAATATTTAACTGACAAGGGAGTGGAGGCAGTCGTTATAGAGTCTAGAAATGTACTTGGTGGAAAAGTAGCTGCTTGGCAGGATAAGGATGGTGACTGGTATGAAACAGGACTTCACATATTTTTTGGAGCATATCCTAACATGTTGCAGTTATTGAGAGAGTTGGATATATACGATCGACTCCAATGGAAAGAGCAT…
			TRINITY_DN2545_c2_g1_i3.p8	ATGAAACATCCTCTTAGACGTATCGAAACTGCTCAAGATGGCACAGTTGCTTCTTTTATAGTTGGAAATTCTCTTGGAAAAACTGAAAGTTGGAGTGCAGATGCATATGTTTCCGCCTTGCCAGTGGATATTTTGAAAATGCTAATGCCTCCTTCTTGGAAATCAGTAGAGTTCTTCAGTCAGTTGTCATTTTTACGAGGTGTACCTGTCATCAATATACACCTTTGGTTTGATAGAAAACTAACTGACGTCGACCATTTACTATTTTCCCGCTCCAACTTACTATCCGTATATGCCGATATGAGCAACACTTGTAGAGAATACTTTGATGAGAACAGATCCATGTTGGAACTGGTATTTGCTCCAGCTGCTGCCTATATCGCCAAATCTGAAGAAGAA…
			TRINITY_DN2545_c2_g1_i7.p1	GATGCCATTGAAGCTCGTGGAGGTTCCGTATGGATGAAACATCCTCTTAGACGTATCGAAACTGCTCAAGATGGCACAGTTGCTTCTTTTATAGTTGGAAATTCTCTTGGAAAAACTGAAAGTTGGAGTGCAGATGCATATGTTTCCGCCTTGCCAGTGGATATTTTGAAAATGCTAATGCCTCCTTCTTGGAAATCAGTAGAGTTCTTCAGTCAGTTGTCATTTTTACGAGGTGTACCTGTCATCAATATACACCTTTGGTTTGATAGAAAACTAACTGACGTCGACCATTTACTATTTTCCCGCTCCAACTTACTATCCGTATATGCCGATATGAGCAACACTTGTAGAGAATACTTTGATGAGAACAGATCCATGTTGGAACTGGTATTTGCTCCA…
3	K00514	Zeta-carotene desaturase (EC 1.3.5.6)	TRINITY_DN2371_c0_g1_i12.p1	ATGAATAAAAGGTGTGGAGAAAAAGTGGATAGGATGAGAGTAGTAGGATGGGCTGTAGACCAACCGAGGTTGAGTCGATATGGTTGTTGTTTGTCTTGTAAGAAAAACAAAATACGCAAGTACACTAGGCTATATGCTACGGCTGGTGCTCCAAAGAGCCATATTGCGGTGGTTGGTGGCGGTTTAGCTGGTTTATCGACTGCCATCCAATTGATAGATAGAGGGTACAAGGTTTCCATCTACGAAAGTAGAAAAGTATTGGGTGGAAAAGTTGCTTCTTGGATGGATAAAAACGGTAATCATATTGAAATGGGATTGCACGTTTTCTTTGGTTGTTATTATGAACTGTTCGGGTTGATGAGCAAGCTGGGACTGTTGGACAACTTGCTGCTCAAAGAA…
			TRINITY_DN2371_c0_g1_i18.p1	ATGAATAAAAGGTGTGGAGAAAAAGTGGATAGGATGAGAGTAGTAGGATGGGCTGTAGACCAACCGAGGTTGAGTCGATATGGTTGTTGTTTGTCTTGTAAGAAAAACAAAATACGCAAGTACACTAGGCTATATGCTACGGCTGGTGCTCCAAAGAGCCATATTGCGGTGGTTGGTGGCGGTTTAGCTGGTTTATCGACTGCCATCCAATTGATAGATAGAGGGTACAAGGTTTCCATCTACGAAAGTAGAAAAGTATTGGGTGGAAAAGTTGCTTCTTGGATGGATAAAAACGGTAATCATATTGAAATGGGATTGCACGTTTTCTTTGGTTGTTATTATGAACTGTTCGGGTTGATGAGCAAGCTGGGACTGTTGGACAACTTGCTGCTCAAAGAA…
			TRINITY_DN2371_c0_g1_i19.p1	ATGAATAAAAGGTGTGGAGAAAAAGTGGATAGGATGAGAGTAGTAGGATGGGCTGTAGACCAACCGAGGTTGAGTCGATATGGTTGTTGTTTGTCTTGTAAGAAAAACAAAATACGCAAGTACACTAGGCTATATGCTACGGCTGGTGCTCCAAAGAGCCATATTGCGGTGGTTGGTGGCGGTTTAGCTGGTTTATCGACTGCCATCCAATTGATAGATAGAGGGTACAAGGTTTCCATCTACGAAAGTAGAAAAGTATTGGGTGGAAAAGTTGCTTCTTGGATGGATAAAAACGGTAATCATATTGAAATGGGATTGCACGTTTTCTTTGGTTGTTATTATGAACTGTTCGGGTTGATGAGCAAGCTGGGACTGTTGGACAACTTGCTGCTCAAAGAA…
			TRINITY_DN2371_c0_g1_i21.p2	ATGAATAAAAGGTGTGGAGAAAAAGTGGATAGGATGAGAGTAGTAGGATGGGCTGTAGACCAACCGAGGTTGAGTCGATATGGTTGTTGTTTGTCTTGTAAGAAAAACAAAATACGCAAGTACACTAGGCTATATGCTACGGCTGGTGCTCCAAAGAGCCATATTGCGGTGGTTGGTGGCGGTTTAGCTGGTTTATCGACTGCCATCCAATTGATAGATAGAGGGTACAAGGTTTCCATCTACGAAAGTAGAAAAGTATTGGGTGGAAAAGTTGCTTCTTGGATGGATAAAAACGGTAATCATATTGAAATGGGATTGCACGTTTTCTTTGGTTGTTATTATGAACTGTTCGGGTTGATGAGCAAGCTGGGACTGTTGGACAACTTGCTGCTCAAAGAA…
			TRINITY_DN2371_c0_g1_i3.p2	ATGAATAAAAGGTGTGGAGAAAAAGTGGATAGGATGAGAGTAGTAGGATGGGCTGTAGACCAACCGAGGTTGAGTCGATATGGTTGTTGTTTGTCTTGTAAGAAAAACAAAATACGCAAGTACACTAGGCTATATGCTACGGCTGGTGCTCCAAAGAGCCATATTGCGGTGGTTGGTGGCGGTTTAGCTGGTTTATCGACTGCCATCCAATTGATAGATAGAGGGTACAAGGTTTCCATCTACGAAAGTAGAAAAGTATTGGGTGGAAAAGTTGCTTCTTGGATGGATAAAAACGGTAATCATATTGAAATGGGATTGCACGTTTTCTTTGGTTGTTATTATGAACTGTTCGGGTTGATGAGCAAGCTGGGACTGTTGGACAACTTGCTGCTCAAAGAA…
			TRINITY_DN2371_c0_g1_i6.p1	ATGAATAAAAGGTGTGGAGAAAAAGTGGATAGGATGAGAGTAGTAGGATGGGCTGTAGACCAACCGAGGTTGAGTCGATATGGTTGTTGTTTGTCTTGTAAGAAAAACAAAATACGCAAGTACACTAGGCTATATGCTACGGCTGGTGCTCCAAAGAGCCATATTGCGGTGGTTGGTGGCGGTTTAGCTGGTTTATCGACTGCCATCCAATTGATAGATAGAGGGTACAAGGTTTCCATCTACGAAAGTAGAAAAGTATTGGGTGGAAAAGTTGCTTCTTGGATGGATAAAAACGGTAATCATATTGAAATGGGATTGCACGTTTTCTTTGGTTGTTATTATGAACTGTTCGGGTTGATGAGCAAGCTGGGACTGTTGGACAACTTGCTGCTCAAAGAA…
4	K06443	Lycopene beta-cyclase (EC 5.5.1.19)	TRINITY_DN2688_c6_g1_i1.p5	ATGGCTTTTTTGGAAATATACTATAGATTGAAGATAGATAGATGTCAAGGTTTTCTCAGACGCGACATTAAAGACAATGTTAGAATAAGAGCGTTTGATTTGAGGATATGTCAACGACGTACTAGTTGCTCTCGTTGTTACTCTTTTTGTAATCGTTTGTTTATGAAAGGTGACACTCTATCCAAGAAAAGCTTAAAGTCTTCTATCAGTACAGAAGAACAAAAAGAGAAAAAAGAAAATACAAAACAAAGTTCTTTGCTTGGTTCAGTGGACAAAGTTGTGGATGTTGTTGTGATTGGCTGCGGTCCAGCTGGTTTGGCATTAGCTCGTGCTTTGAGTGAGCGAAATTTACAGGTCGTTTGTATTGATCCTAATATAAACAAACCCTGGAAGAATAAT…
			TRINITY_DN2688_c6_g1_i11.p5	ATGGCTTTTTTGGAAATATACTATAGATTGAAGATAGATAGATGTCAAGGTTTTCTCAGACGCGACATTAAAGACAATGTTAGAATAAGAGCGTTTGATTTGAGGATATGTCAACGACGTACTAGTTGCTCTCGTTGTTACTCTTTTTGTAATCGTTTGTTTATGAAAGGTGACACTCTATCCAAGAAAAGCTTAAAGTCTTCTATCAGTACAGAAGAACAAAAAGAGAAAAAAGAAAATACAAAACAAAGTTCTTTGCTTGGTTCAGTGGACAAAGTTGTGGATGTTGTTGTGATTGGCTGCGGTCCAGCTGGTTTGGCATTAGCTCGTGCTTTGAGTGAGCGAAATTTACAGGTCGTTTGTATTGATCCTAATATAAACAAACCCTGGAAGAATAAT…
			TRINITY_DN2688_c6_g1_i12.p6	ATGGCTTTTTTGGAAATATACTATAGATTGAAGATAGATAGATGTCAAGGTTTTCTCAGACGCGACATTAAAGACAATGTTAGAATAAGAGCGTTTGATTTGAGGATATGTCAACGACGTACTAGTTGCTCTCGTTGTTACTCTTTTTGTAATCGTTTGTTTATGAAAGGTGACACTCTATCCAAGAAAAGCTTAAAGTCTTCTATCAGTACAGAAGAACAAAAAGAGAAAAAAGAAAATACAAAACAAAGTTCTTTGCTTGGTTCAGTGGACAAAGTTGTGGATGTTGTTGTGATTGGCTGCGGTCCAGCTGGTTTGGCATTAGCTCGTGCTTTGAGTGAGCGAAATTTACAGGTCGTTTGTATTGATCCTAATATAAACAAACCCTGGAAGAATAAT…
			TRINITY_DN2688_c6_g1_i13.p6	ATGGCTTTTTTGGAAATATACTATAGATTGAAGATAGATAGATGTCAAGGTTTTCTCAGACGCGACATTAAAGACAATGTTAGAATAAGAGCGTTTGATTTGAGGATATGTCAACGACGTACTAGTTGCTCTCGTTGTTACTCTTTTTGTAATCGTTTGTTTATGAAAGGTGACACTCTATCCAAGAAAAGCTTAAAGTCTTCTATCAGTACAGAAGAACAAAAAGAGAAAAAAGAAAATACAAAACAAAGTTCTTTGCTTGGTTCAGTGGACAAAGTTGTGGATGTTGTTGTGATTGGCTGCGGTCCAGCTGGTTTGGCATTAGCTCGTGCTTTGAGTGAGCGAAATTTACAGGTCGTTTGTATTGATCCTAATATAAACAAACCCTGGAAGAATAAT…
			TRINITY_DN2688_c6_g1_i14.p2	ATGGCTTTTTTGGAAATATACTATAGATTGAAGATAGATAGATGTCAAGGTTTTCTCAGACGCGACATTAAAGACAATGTTAGAATAAGAGCGTTTGATTTGAGGATATGTCAACGACGTACTAGTTGCTCTCGTTGTTACTCTTTTTGTAATCGTTTGTTTATGAAAGGTGACACTCTATCCAAGAAAAGCTTAAAGTCTTCTATCAGTACAGAAGAACAAAAAGAGAAAAAAGAAAATACAAAACAAAGTTCTTTGCTTGGTTCAGTGGACAAAGTTGTGGATGTTGTTGTGATTGGCTGCGGTCCAGCTGGTTTGGCATTAGCTCGTGCTTTGAGTGAGCGAAATTTACAGGTCGTTTGTATTGATCCTAATATAAACAAACCCTGGAAGAATAAT…
			TRINITY_DN2688_c6_g1_i14.p6	ATGCCTTCATTGAGTCAAGATATCTTAGGATTTGGCGGTTCGGCTGGAATGGTTCACCCGGCAACTGGTTATATGTTTTCGCGAGTAATGGAAATGGCTCCAGTTCTTGCTAAAAGTATTGAGAATTCATTACTTCATGATGAACCTTTATCGAAGAACAAAACGATATCCATATGGAATGAACTGTGGTCTCATGAACGTATTTTACAGCGTGACTTTTATCAGTTTGGTGGTGAATATCTTTCCAAAATTCCTTTAAATGACATGAGAGACTTCTTTTGGGCTTTCTTTATGTTATCTGATAAGGAATGGAAGGATTTCCTAGACTTCAATTTGATCGGTTCTCTTCAACGTCTTTTATTCGGTCTGCATTTGTTTTCTAAGACGCATCCAGCTTTG…
			TRINITY_DN2688_c6_g1_i2.p6	ATGGCTTTTTTGGAAATATACTATAGATTGAAGATAGATAGATGTCAAGGTTTTCTCAGACGCGACATTAAAGACAATGTTAGAATAAGAGCGTTTGATTTGAGGATATGTCAACGACGTACTAGTTGCTCTCGTTGTTACTCTTTTTGTAATCGTTTGTTTATGAAAGGTGACACTCTATCCAAGAAAAGCTTAAAGTCTTCTATCAGTACAGAAGAACAAAAAGAGAAAAAAGAAAATACAAAACAAAGTTCTTTGCTTGGTTCAGTGGACAAAGTTGTGGATGTTGTTGTGATTGGCTGCGGTCCAGCTGGTTTGGCATTAGCTCGTGCTTTGAGTGAGCGAAATTTACAGGTCGTTTGTATTGATCCTAATATAAACAAACCCTGGAAGAATAAT…
			TRINITY_DN2688_c6_g1_i3.p4	ATGGCTTTTTTGGAAATATACTATAGATTGAAGATAGATAGATGTCAAGGTTTTCTCAGACGCGACATTAAAGACAATGTTAGAATAAGAGCGTTTGATTTGAGGATATGTCAACGACGTACTAGTTGCTCTCGTTGTTACTCTTTTTGTAATCGTTTGTTTATGAAAGGTGACACTCTATCCAAGAAAAGCTTAAAGTCTTCTATCAGTACAGAAGAACAAAAAGAGAAAAAAGAAAATACAAAACAAAGTTCTTTGCTTGGTTCAGTGGACAAAGTTGTGGATGTTGTTGTGATTGGCTGCGGTCCAGCTGGTTTGGCATTAGCTCGTGCTTTGAGTGAGCGAAATTTACAGGTCGTTTGTATTGATCCTAATATAAACAAACCCTGGAAGAATAAT…
			TRINITY_DN2688_c6_g1_i4.p5	ATGGCTTTTTTGGAAATATACTATAGATTGAAGATAGATAGATGTCAAGGTTTTCTCAGACGCGACATTAAAGACAATGTTAGAATAAGAGCGTTTGATTTGAGGATATGTCAACGACGTACTAGTTGCTCTCGTTGTTACTCTTTTTGTAATCGTTTGTTTATGAAAGGTGACACTCTATCCAAGAAAAGCTTAAAGTCTTCTATCAGTACAGAAGAACAAAAAGAGAAAAAAGAAAATACAAAACAAAGTTCTTTGCTTGGTTCAGTGGACAAAGTTGTGGATGTTGTTGTGATTGGCTGCGGTCCAGCTGGTTTGGCATTAGCTCGTGCTTTGAGTGAGCGAAATTTACAGGTCGTTTGTATTGATCCTAATATAAACAAACCCTGGAAGAATAAT…
5	K02294	beta-carotene hydroxylase (EC 1.14.13.-)	TRINITY_DN4_c0_g1_i1.p1	TTTGTTAGTTTATTTTGTCTTTTGTTTTTTTTATATTATATAATAATGAAATCTATAGCTTATCCAAATTCTTCTTTATTAGGTCCTCCTAGATCTGTTCTCAATCCTACATTTTTTATTTTTTTTATCGCTATATTTAGTATGTCCTGTTCAATTATATCTTATTTATATTTTAAAATTAATATTTATGCTTGCTTTATTATTAATATTATTAGCTTACATTTAGCTGGTACAGTAATTCATGAAGCTTCTCATAAAACAGCTCATGTCAATACTAATTTTAATAAAATTCTTGGTCATTTAAGTGCTCTAATGCTAGGTTTTTCTTTTCCTGTTTTTACAAGAGTACATTTGCAACATCATGCTCATGTTAATGATCCTAATAATGATCCCGATCAT…
Tocopherol biosynthesis
6	K09833	Homogenitisate phytyltransferase (EC 2.5.1.115)	TRINITY_DN2529_c2_g1_i1.p3	ATGGCATGTCAGATAAATCGATCCACAATGCCAAGTTTCTTATTATGGTCAACACTTTCGGTTGCAAACAACTGGAAAAGACAAACTGGCTTGTGTCAGAAAAAGTGGACCGAGTCATATGATACTTGGACAAACAAACTTGCTTGGCGATGCCTCAAACAACGATGGTCAAGGTTACACATTGTAGACAGTTTGAAACAGCAACGACAGCAAGCGAATATCGAGGAAAACAAAAGATTGACGTGCAGACTGTATATACTATGGAAGTTTATCAGACCGCATACTTTTATTGGAACTTTGGTATCCATCTCGTCCCTCACTATCTTAGCCAACGAATATGTCAGTCGATGTCTCCAGTTCATCGGAAGTGAAGGGTGTGAACATACAACACCGTATCAA…
			TRINITY_DN2529_c2_g1_i12.p1	ATGGCATGTCAGATAAATCGATCCACAATGCCAAGTTTCTTATTATGGTCAACACTTTCGGTTGCAAACAACTGGAAAAGACAAACTGGCTTGTGTCAGAAAAAGTGGACCGAGTCATATGATACTTGGACAAACAAACTTGCTTGGCGATGCCTCAAACAACGATGGTCAAGGTTACACATTGTAGACAGTTTGAAACAGCAACGACAGCAAGCGAATATCGAGGAAAACAAAAGATTGACGTGCAGACTGTATATACTATGGAAGTTTATCAGACCGCATACTTTTATTGGAACTTTGGTATCCATCTCGTCCCTCACTATCTTAGCCAACGAATATGTCAGTCGATGTCTCCAGTTCATCGGAAGTGAAGGGTGTGAACATACAACACCGTATCAA…
			TRINITY_DN2529_c2_g1_i14.p2	ATGGCATGTCAGATAAATCGATCCACAATGCCAAGTTTCTTATTATGGTCAACACTTTCGGTTGCAAACAACTGGAAAAGACAAACTGGCTTGTGTCAGAAAAAGTGGACCGAGTCATATGATACTTGGACAAACAAACTTGCTTGGCGATGCCTCAAACAACGATGGTCAAGGTTACACATTGTAGACAGTTTGAAACAGCAACGACAGCAAGCGAATATCGAGGAAAACAAAAGATTGACGTGCAGACTGTATATACTATGGAAGTTTATCAGACCGCATACTTTTATTGGAACTTTGGTATCCATCTCGTCCCTCACTATCTTAGCCAACGAATATGTCAGTCGATGTCTCCAGTTCATCGGAAGTGAAGGGTGTGAACATACAACACCGTATCAA…
			TRINITY_DN2529_c2_g1_i15.p3	ATGGCATGTCAGATAAATCGATCCACAATGCCAAGTTTCTTATTATGGTCAACACTTTCGGTTGCAAACAACTGGAAAAGACAAACTGGCTTGTGTCAGAAAAAGTGGACCGAGTCATATGATACTTGGACAAACAAACTTGCTTGGCGATGCCTCAAACAACGATGGTCAAGGTTACACATTGTAGACAGTTTGAAACAGCAACGACAGCAAGCGAATATCGAGGAAAACAAAAGATTGACGTGCAGACTGTATATACTATGGAAGTTTATCAGACCGCATACTTTTATTGGAACTTTGGTATCCATCTCGTCCCTCACTATCTTAGCCAACGAATATGTCAGTCGATGTCTCCAGTTCATCGGAAGTGAAGGGTGTGAACATACAACACCGTATCAA…
			TRINITY_DN2529_c2_g1_i16.p3	ATGGCATGTCAGATAAATCGATCCACAATGCCAAGTTTCTTATTATGGTCAACACTTTCGGTTGCAAACAACTGGAAAAGACAAACTGGCTTGTGTCAGAAAAAGTGGACCGAGTCATATGATACTTGGACAAACAAACTTGCTTGGCGATGCCTCAAACAACGATGGTCAAGGTTACACATTGTAGACAGTTTGAAACAGCAACGACAGCAAGCGAATATCGAGGAAAACAAAAGATTGACGTGCAGACTGTATATACTATGGAAGTTTATCAGACCGCATACTTTTATTGGAACTTTGGTATCCATCTCGTCCCTCACTATCTTAGCCAACGAATATGTCAGTCGATGTCTCCAGTTCATCGGAAGTGAAGGGTGTGAACATACAACACCGTATCAA…
			TRINITY_DN2529_c2_g1_i17.p3	ATGGCATGTCAGATAAATCGATCCACAATGCCAAGTTTCTTATTATGGTCAACACTTTCGGTTGCAAACAACTGGAAAAGACAAACTGGCTTGTGTCAGAAAAAGTGGACCGAGTCATATGATACTTGGACAAACAAACTTGCTTGGCGATGCCTCAAACAACGATGGTCAAGGTTACACATTGTAGACAGTTTGAAACAGCAACGACAGCAAGCGAATATCGAGGAAAACAAAAGATTGACGTGCAGACTGTATATACTATGGAAGTTTATCAGACCGCATACTTTTATTGGAACTTTGGTATCCATCTCGTCCCTCACTATCTTAGCCAACGAATATGTCAGTCGATGTCTCCAGTTCATCGGAAGTGAAGGGTGTGAACATACAACACCGTATCAA…
			TRINITY_DN2529_c2_g1_i18.p2	ATGGCATGTCAGATAAATCGATCCACAATGCCAAGTTTCTTATTATGGTCAACACTTTCGGTTGCAAACAACTGGAAAAGACAAACTGGCTTGTGTCAGAAAAAGTGGACCGAGTCATATGATACTTGGACAAACAAACTTGCTTGGCGATGCCTCAAACAACGATGGTCAAGGTTACACATTGTAGACAGTTTGAAACAGCAACGACAGCAAGCGAATATCGAGGAAAACAAAAGATTGACGTGCAGACTGTATATACTATGGAAGTTTATCAGACCGCATACTTTTATTGGAACTTTGGTATCCATCTCGTCCCTCACTATCTTAGCCAACGAATATGTCAGTCGATGTCTCCAGTTCATCGGAAGTGAAGGGTGTGAACATACAACACCGTATCAA…
			TRINITY_DN2529_c2_g1_i19.p1	ATGGCATGTCAGATAAATCGATCCACAATGCCAAGTTTCTTATTATGGTCAACACTTTCGGTTGCAAACAACTGGAAAAGACAAACTGGCTTGTGTCAGAAAAAGTGGACCGAGTCATATGATACTTGGACAAACAAACTTGCTTGGCGATGCCTCAAACAACGATGGTCAAGGTTACACATTGTAGACAGTTTGAAACAGCAACGACAGCAAGCGAATATCGAGGAAAACAAAAGATTGACGTGCAGACTGTATATACTATGGAAGTTTATCAGACCGCATACTTTTATTGGAACTTTGGTATCCATCTCGTCCCTCACTATCTTAGCCAACGAATATGTCAGTCGATGTCTCCAGTTCATCGGAAGTGAAGGGTGTGAACATACAACACCGTATCAA…
			TRINITY_DN2529_c2_g1_i2.p3	ATGGCATGTCAGATAAATCGATCCACAATGCCAAGTTTCTTATTATGGTCAACACTTTCGGTTGCAAACAACTGGAAAAGACAAACTGGCTTGTGTCAGAAAAAGTGGACCGAGTCATATGATACTTGGACAAACAAACTTGCTTGGCGATGCCTCAAACAACGATGGTCAAGGTTACACATTGTAGACAGTTTGAAACAGCAACGACAGCAAGCGAATATCGAGGAAAACAAAAGATTGACGTGCAGACTGTATATACTATGGAAGTTTATCAGACCGCATACTTTTATTGGAACTTTGGTATCCATCTCGTCCCTCACTATCTTAGCCAACGAATATGTCAGTCGATGTCTCCAGTTCATCGGAAGTGAAGGGTGTGAACATACAACACCGTATCAA…
			TRINITY_DN2529_c2_g1_i20.p1	ATGGCATGTCAGATAAATCGATCCACAATGCCAAGTTTCTTATTATGGTCAACACTTTCGGTTGCAAACAACTGGAAAAGACAAACTGGCTTGTGTCAGAAAAAGTGGACCGAGTCATATGATACTTGGACAAACAAACTTGCTTGGCGATGCCTCAAACAACGATGGTCAAGGTTACACATTGTAGACAGTTTGAAACAGCAACGACAGCAAGCGAATATCGAGGAAAACAAAAGATTGACGTGCAGACTGTATATACTATGGAAGTTTATCAGACCGCATACTTTTATTGGAACTTTGGTATCCATCTCGTCCCTCACTATCTTAGCCAACGAATATGTCAGTCGATGTCTCCAGTTCATCGGAAGTGAAGGGTGTGAACATACAACACCGTATCAA…
			TRINITY_DN2529_c2_g1_i3.p1	ATGGCATGTCAGATAAATCGATCCACAATGCCAAGTTTCTTATTATGGTCAACACTTTCGGTTGCAAACAACTGGAAAAGACAAACTGGCTTGTGTCAGAAAAAGTGGACCGAGTCATATGATACTTGGACAAACAAACTTGCTTGGCGATGCCTCAAACAACGATGGTCAAGGTTACACATTGTAGACAGTTTGAAACAGCAACGACAGCAAGCGAATATCGAGGAAAACAAAAGATTGACGTGCAGACTGTATATACTATGGAAGTTTATCAGACCGCATACTTTTATTGGAACTTTGGTATCCATCTCGTCCCTCACTATCTTAGCCAACGAATATGTCAGTCGATGTCTCCAGTTCATCGGAAGTGAAGGGTGTGAACATACAACACCGTATCAA…
			TRINITY_DN2529_c2_g1_i6.p1	ATGGCATGTCAGATAAATCGATCCACAATGCCAAGTTTCTTATTATGGTCAACACTTTCGGTTGCAAACAACTGGAAAAGACAAACTGGCTTGTGTCAGAAAAAGTGGACCGAGTCATATGATACTTGGACAAACAAACTTGCTTGGCGATGCCTCAAACAACGATGGTCAAGGTTACACATTGTAGACAGTTTGAAACAGCAACGACAGCAAGCGAATATCGAGGAAAACAAAAGATTGACGTGCAGACTGTATATACTATGGAAGTTTATCAGACCGCATACTTTTATTGGAACTTTGGTATCCATCTCGTCCCTCACTATCTTAGCCAACGAATATGTCAGTCGATGTCTCCAGTTCATCGGAAGTGAAGGGTGTGAACATACAACACCGTATCAA…
			TRINITY_DN2529_c2_g1_i7.p1	ATGGCATGTCAGATAAATCGATCCACAATGCCAAGTTTCTTATTATGGTCAACACTTTCGGTTGCAAACAACTGGAAAAGACAAACTGGCTTGTGTCAGAAAAAGTGGACCGAGTCATATGATACTTGGACAAACAAACTTGCTTGGCGATGCCTGAGACAACGATGGTCAAGGTTACACATTGTAGACAGTTTGAAACAGCAACGACAGCAAGCGAATATCGAGGAAAACAAAAGATTGACGCACAGACTGTATATATTATGGAAGTTTATCAGACCGCATACTTTTATTGGAACTTTGGTATCCATCTCGTCCCTCACTATCTTAGCCAACGAATATGTCAGTCGATGTCTCCAGTTCATCGGAAGTGAAGGGTGTGAACATACAACACCGTATCAA…
			TRINITY_DN2529_c2_g1_i7.p2	ATGCTTTGTGGCTCGTTAGGTTTGATACTCGGTTTGGTTTTGCCGTATACTTCAGTCCCACTCATTGGAACACTGTTTGCCAGCATGCTATTGGGTAGTATGTATAGTTTGCCTCCTATTCGTTTAAAGAAATATCCTTTTTTGGCATCCTTTTGTATTCTCGTTGTTAGAGGTGTATTGGTTAACATCGGTTTCTCTCAACATGCTAGAATAGTAGCGGGTTATGGAGCTTCTTTGTCTCCATGTTGTTGGTTTTATTGCATTTTTTTTGCACTTTTTGGTATATCTATCGCTTTAATGAAAGACATTCCAGATGTCAAAGGAGATCGACTTTTTCAGTTACGTTCCTTTTCCGTTATTTTGGGACCACAGGTCGTGTTCCGTTGGACAGTTATATTT…
			TRINITY_DN2529_c2_g1_i8.p2	ATGGCATGTCAGATAAATCGATCCACAATGCCAAGTTTCTTATTATGGTCAACACTTTCGGTTGCAAACAACTGGAAAAGACAAACTGGCTTGTGTCAGAAAAAGTGGACCGAGTCATATGATACTTGGACAAACAAACTTGCTTGGCGATGCCTCAAACAACGATGGTCAAGGTTACACATTGTAGACAGTTTGAAACAGCAACGACAGCAAGCGAATATCGAGGAAAACAAAAGATTGACGTGCAGACTGTATATACTATGGAAGTTTATCAGACCGCATACTTTTATTGGAACTTTGGTATCCATCTCGTCCCTCACTATCTTAGCCAACGAATATGTCAGTCGATGTCTCCAGTTCATCGGAAGTGAAGGGTGTGAACATACAACACCGTATCAA…
			TRINITY_DN2529_c2_g1_i9.p3	ATGGCATGTCAGATAAATCGATCCACAATGCCAAGTTTCTTATTATGGTCAACACTTTCGGTTGCAAACAACTGGAAAAGACAAACTGGCTTGTGTCAGAAAAAGTGGACCGAGTCATATGATACTTGGACAAACAAACTTGCTTGGCGATGCCTCAAACAACGATGGTCAAGGTTACACATTGTAGACAGTTTGAAACAGCAACGACAGCAAGCGAATATCGAGGAAAACAAAAGATTGACGTGCAGACTGTATATACTATGGAAGTTTATCAGACCGCATACTTTTATTGGAACTTTGGTATCCATCTCGTCCCTCACTATCTTAGCCAACGAATATGTCAGTCGATGTCTCCAGTTCATCGGAAGTGAAGGGTGTGAACATACAACACCGTATCAA…
7	K09834	Tocopherol cyclase (EC 5.5.1.24)	TRINITY_DN1424_c0_g1_i1.p1	ATGACACAGATTTGTTTTTCGAAGCAAATAGGTTTTCTCTGTTGTCCTCCACTTACGCGACAAACTTCGTTCGCAGTTCTCTACTTACGGAAAGAGTTTTCATCCTCGTTTCATAAACGCCAATACTGTATTGCACCAAACCTACCCGTTGTACAACAGAATGCGCGTTGTACATCTTCTTCATACGACGAGAAACGGATTGTGTTCACTCCGCATTGGAAAGTCTTGGAAGCTGTTCCACTTCTGAAAGGTTACTTTTTTGAAGGCTATTATTTTCGTGTCAGTATACCCGAGTTGAGCGAAAGCTTTTCGATTATTTATGCGTTGGAAAGAAAGAGTTCTGGTTGGGAGTATACAGCTCAAGTTTTGAATTCGAAAAGTTTGTTGTTCCATACTTTT…
			TRINITY_DN1424_c0_g1_i2.p2	ATGTTATCCATTCACCACCGAGGAAGACATTATTTATTCACCAATTGGACGAGTTTTTATGTTACTTGGGAAGTTGCTTCTTGGGGCAGTTGGAATGTTGTTGCAGAATCTACTGATTATATTGCAGTTTTAAGGGCTTGGTGTGATTCTCCAGGTCATATATTATTAGGTCCTGCATTAAATGGTTTGCAGCCAAACACAAGAGAAAGTTTATCGGGTCATTTGCAAATACAAATAACTGAGAAGAGCACTCGATGTAAAGTGCTGGACGATTATTCCAATCTTGCCGCAGTTGAAGTTGGTGGCGAAGACAAATATTGTTGGGACACTGTTTGGACGGATACAGTATTGCAACTTCCATTACTTTTGAGGAACGTAATACAATACTTTGATGGTGTT…
			TRINITY_DN1424_c0_g1_i3.p1	ATGACACAGATTTGTTTTTCGAAGCAAATAGGTTTTCTCTGTTGTCCTCCACTTACGCGACAAACTTCGTTCGCAGTTCTCTACTTACGGAAAGAGTTTTCATCCTCGTTTCATAAACGCCAATACTGTATTGCACCAAACCTACCCGTTGTACAACAGAATGCGCGTTGTACATCTTCTTCATACGACGAGAAACGGATTGTGTTCACTCCGCATTGGAAAGTCTTGGAAGCTGTTCCACTTCTGAAAGGTTACTTTTTTGAAGGCTATTATTTTCGTGTCAGTATACCCGAGTTGAGCGAAAGCTTTTCGATTATTTATGCGTTGGAAAGAAAGAGTTCTGGTTGGGAGTATACAGCTCAAGTTTTGAATTCGAAAAGTTTGTTGTTCCATACTTTT…
			TRINITY_DN1424_c0_g1_i4.p1	ATGACACAGATTTGTTTTTCGAAGCAAATAGGTTTTCTCTGTTGTCCTCCACTTACGCGACAAACTTCGTTCGCAGTTCTCTACTTACGGAAAGAGTTTTCATCCTCGTTTCATAAACGCCAATACTGTATTGCACCAAACCTACCCGTTGTACAACAGAATGCGCGTTGTACATCTTCTTCATACGACGAGAAACGGATTGTGTTCACTCCGCATTGGAAAGTCTTGGAAGCTGTTCCACTTCTGAAAGGTTACTTTTTTGAAGGCTATTATTTTCGTGTCAGTATACCCGAGTTGAGCGAAAGCTTTTCGATTATTTATGCGTTGGAAAGAAAGAGTTCTGGTTGGGAGTATACAGCTCAAGTTTTGAATTCGAAAAGTTTGTTGTTCCATACTTTT…
			TRINITY_DN1424_c0_g1_i4.p3	ATGTTATCCATTCACCACCGAGGAAGACATTATTTATTCACCAATTGGACGAGTTTTTATGTTACTTGGGAAGTTGCTTCTTGGGGCAGTTGGAATGTTGTTGCAGAATCTACTGATTATATTGCAGTTTTAAGGGCTTGGTGTGATTCTCCAGGTCATATATTATTAGGTCCTGCATTAAATGGTTTGCAGCCAAACACAAGAGAAAGTTTATCGGGTCATTTGCAAATACAAATAACTGAGAAGAGCACTCGATGTAAAGTGCTGGACGATTATTCCAATCTTGCCGCAGTTGAAGTTGGTGGCGAAGACAAATATTGTTGGGACACTGTTTGGACGGATACAGTATTGCAACTTCCATTACTTTTGAGGAACGTAATACAATACTTTGATGGTGTT…
			TRINITY_DN1424_c0_g1_i5.p1	ATGACACAGATTTGTTTTTCGAAGCAAATAGGTTTTCTCTGTTGTCCTCCACTTACGCGACAAACTTCGTTCGCAGTTCTCTACTTACGGAAAGAGTTTTCATCCTCGTTTCATAAACGCCAATACTGTATTGCACCAAACCTACCCGTTGTACAACAGAATGCGCGTTGTACATCTTCTTCATACGACGAGAAACGGATTGTGTTCACTCCGCATTGGAAAGTCTTGGAAGCTGTTCCACTTCTGAAAGGTTACTTTTTTGAAGGCTATTATTTTCGTGTCAGTATACCCGAGTTGAGCGAAAGCTTTTCGATTATTTATGCGTTGGAAAGAAAGAGTTCTGGTTGGGAGTATACAGCTCAAGTTTTGAATTCGAAAAGTTTGTTGTTCCATACTTTT…
			TRINITY_DN1424_c0_g1_i5.p3	ATGTTATCCATTCACCACCGAGGAAGACATTATTTATTCACCAATTGGACGAGTTTTTATGTTACTTGGGAAGTTGCTTCTTGGGGCAGTTGGAATGTTGTTGCAGAATCTACTGATTATATTGCAGTTTTAAGGGCTTGGTGTGATTCTCCAGGTCATATATTATTAGGTCCTGCATTAAATGGTTTGCAGCCAAACACAAGAGAAAGTTTATCGGGTCATTTGCAAATACAAATAACTGAGAAGAGCACTCGATGTAAAGTGCTGGACGATTATTCCAATCTTGCCGCAGTTGAAGTTGGTGGCGAAGACAAATATTGTTGGGACACTGTTTGGACGGATACAGTATTGCAACTTCCATTACTTTTGAGGAACGTAATACAATACTTTGATGGTGTT…
			TRINITY_DN1424_c0_g1_i7.p1	ATGACACAGATTTGTTTTTCGAAGCAAATAGGTTTTCTCTGTTGTCCTCCACTTACGCGACAAACTTCGTTCGCAGTTCTCTACTTACGGAAAGAGTTTTCATCCTCGTTTCATAAACGCCAATACTGTATTGCACCAAACCTACCCGTTGTACAACAGAATGCGCGTTGTACATCTTCTTCATACGACGAGAAACGGATTGTGTTCACTCCGCATTGGAAAGTCTTGGAAGCTGTTCCACTTCTGAAAGGTTACTTTTTTGAAGGCTATTATTTTCGTGTCAGTATACCCGAGTTGAGCGAAAGCTTTTCGATTATTTATGCGTTGGAAAGAAAGAGTTCTGGTTGGGAGTATACAGCTCAAGTTTTGAATTCGAAAAGTTTGTTGTTCCATACTTTT…
			TRINITY_DN1424_c0_g1_i7.p3	ATGTTATCCATTCACCACCGAGGAAGACATTATTTATTCACCAATTGGACGAGTTTTTATGTTACTTGGGAAGTTGCTTCTTGGGGCAGTTGGAATGTTGTTGCAGAATCTACTGATTATATTGCAGTTTTAAGGGCTTGGTGTGATTCTCCAGGTCATATATTATTAGGTCCTGCATTAAATGGTTTGCAGCCAAACACAAGAGAAAGTTTATCGGGTCATTTGCAAATACAAATAACTGAGAAGAGCACTCGATGTAAAGTGCTGGACGATTATTCCAATCTTGCCGCAGTTGAAGTTGGTGGCGAAGACAAATATTGTTGGGACACTGTTTGGACGGATACAGTATTGCAACTTCCATTACTTTTGAGGAACGTAATACAATACTTTGATGGTGTT…
8	K12502	MPBQ/MSBQ methyltransferase (EC 2.1.1.295)	TRINITY_DN2966_c0_g1_i1.p1	ATGGCTTGGATTGTTTCTGCTTCAGGAACGGAAACTTTTAGACAGAACAAAGTTTGCAATTCCTGTAAACGTTGTTTTCTTAGGAAGAGATTTAATTTGTTCATTCAAAAGTATGAAAAGTGCACCATGAACTTAACAGATGCGTCTTTAAGCAATTTCACCGAAAGAACAAGGAAGGGGCTCATTCAACATAAGAAGGAAGCATTTTGGTTTTATCGTTTTCTTTCTATTGTTTATGACACCATTGTAAACCCTTTACACTGGACAGTAGAAATGAGAGATACTTCGTTGAAACAAGCTGAACTTGTTAGCCGAGACCTGAAAGTTCTGGACGTAGGGGGTGGTACTGGATTTACCACAGAAGGCATAATCGAGTACGTAGATGCCCATAACGTAACG…
9	K05928	Tocopherol O-methyltransferase (EC 2.1.1.95)	TRINITY_DN1256_c0_g1_i1.p1	ATGATTGGTTTTGTGTTGTGTTGGCAACTTCCCAACTGTACTTTTCGGACTATATGGAGATCGACAAATAAAACATATTTCAACGGTTGGCTTAGATATATGCGTTCTCCAAAAGGAAGACATCCACTCTCTAGATTTGTCGGAAGCTATCAAGTTGGATGTCGTATCAGCACTTCAGCTACTGTGAATGGTGGAGTTCAATTGTCTCGATTGACTCAGAATTTTGTTGCAGCTCCTCAGCATCATTCACGTTGGTGGAAATGGAGCTATCGCTTTTATGTTGTTGCTGCTGTTTTTGCTGTTCTTGTTGTGATTGCTTTATGGTGGAGAAAAAGGTTTCTAGTCAGAAAGCGATTCGTTCGTAAGAGACCTTCAGTTATAGATATAAGTCCAGCTATT…
Ascorbic acid biosynthesis
10	K00103	L-gulonolactone oxidase (EC 1.1.3.8)	TRINITY_DN2661_c5_g2_i1.p2	ATGGTTGCTATTCCTAACAGAATTGGAGTTGTGATGTCCAGCTGTTCTCGTTCGTGGTTATTACAAGCTTTGAACAGTCTACCACTCAAGGGAGCTATTCAAGATGACATTCTTATGGAATCACAACTGGACTATGTAAATGAGTTGTCTCAATCGACTAGTATGGATTCAGTATCTTGTCGTGTTCCTCAGGTACGCTTTGTAAGTTTGAAAGGACAAGAAAATAGGACTCTACAAAATTGGGCTCAAATAGAGTCGTGCAAACCGAAACAGTATTTTGAACCTGAAACTATTGAAGATATTGGAAAAATAATACAACTATGCCGCAGAAATAATTGGAAACTGAGAGTATTTGGAACAGGACATTCTCCTAATAACATAGCTATGACAGACGACTGT…
			TRINITY_DN2661_c5_g2_i2.p2	ATGGTTGCTATTCCTAACAGAATTGGAGTTGTGATGTCCAGCTGTTCTCGTTCGTGGTTATTACAAGCTTTGAACAGTCTACCACTCAAGGGAGCTATTCAAGATGACATTCTTATGGAATCACAACTGGACTATGTAAATGAGTTGTCTCAATCGACTAGTATGGATTCAGTATCTTGTCGTGTTCCTCAGGTACGCTTTGTAAGTTTGAAAGGACAAGAAAATAGGACTCTACAAAATTGGGCTCAAATAGAGTCGTGCAAACCGAAACAGTATTTTGAACCTGAAACTATTGAAGATATTGGAAAAATAATACAACTATGCCGCAGAAATAATTGGAAACTGAGAGTATTTGGAACAGGACATTCTCCTAATAACATAGCTATGACAGACGACTGT…
			TRINITY_DN2661_c5_g2_i3.p2	ATGGTTGCTATTCCTAACAGAATTGGAGTTGTGATGTCCAGCTGTTCTCGTTCGTGGTTATTACAAGCTTTGAACAGTCTACCACTCAAGGGAGCTATTCAAGATGACATTCTTATGGAATCACAACTGGACTATGTAAATGAGTTGTCTCAATCGACTAGTATGGATTCAGTATCTTGTCGTGTTCCTCAGGTACGCTTTGTAAGTTTGAAAGGACAAGAAAATAGGACTCTACAAAATTGGGCTCAAATAGAGTCGTGCAAACCGAAACAGTATTTTGAACCTGAAACTATTGAAGATATTGGAAAAATAATACAACTATGCCGCAGAAATAATTGGAAACTGAGAGTATTTGGAACAGGACATTCTCCTAATAACATAGCTATGACAGACGACTGT…
			TRINITY_DN2661_c5_g2_i4.p2	ATGGTTGCTATTCCTAACAGAATTGGAGTTGTGATGTCCAGCTGTTCTCGTTCGTGGTTATTACAAGCTTTGAACAGTCTACCACTCAAGGGAGCTATTCAAGATGACATTCTTATGGAATCACAACTGGACTATGTAAATGAGTTGTCTCAATCGACTAGTATGGATTCAGTATCTTGTCGTGTTCCTCAGGTACGCTTTGTAAGTTTGAAAGGACAAGAAAATAGGACTCTACAAAATTGGGCTCAAATAGAGTCGTGCAAACCGAAACAGTATTTTGAACCTGAAACTATTGAAGATATTGGAAAAATAATACAACTATGCCGCAGAAATAATTGGAAACTGAGAGTATTTGGAACAGGACATTCTCCTAATAACATAGCTATGACAGACGACTGT…
			TRINITY_DN2661_c5_g2_i5.p2	ATGGTTGCTATTCCTAACAGAATTGGAGTTGTGATGTCCAGCTGTTCTCGTTCGTGGTTATTACAAGCTTTGAACAGTCTACCACTCAAGGGAGCTATTCAAGATGACATTCTTATGGAATCACAACTGGACTATGTAAATGAGTTGTCTCAATCGACTAGTATGGATTCAGTATCTTGTCGTGTTCCTCAGGTACGCTTTGTAAGTTTGAAAGGACAAGAAAATAGGACTCTACAAAATTGGGCTCAAATAGAGTCGTGCAAACCGAAACAGTATTTTGAACCTGAAACTATTGAAGATATTGGAAAAATAATACAACTATGCCGCAGAAATAATTGGAAACTGAGAGTATTTGGAACAGGACATTCTCCTAATAACATAGCTATGACAGACGACTGT…
			TRINITY_DN2661_c5_g2_i6.p2	ATGGTTGCTATTCCTAACAGAATTGGAGTTGTGATGTCCAGCTGTTCTCGTTCGTGGTTATTACAAGCTTTGAACAGTCTACCACTCAAGGGAGCTATTCAAGATGACATTCTTATGGAATCACAACTGGACTATGTAAATGAGTTGTCTCAATCGACTAGTATGGATTCAGTATCTTGTCGTGTTCCTCAGGTACGCTTTGTAAGTTTGAAAGGACAAGAAAATAGGACTCTACAAAATTGGGCTCAAATAGAGTCGTGCAAACCGAAACAGTATTTTGAACCTGAAACTATTGAAGATATTGGAAAAATAATACAACTATGCCGCAGAAATAATTGGAAACTGAGAGTATTTGGAACAGGACATTCTCCTAATAACATAGCTATGACAGACGACTGT…
			TRINITY_DN2661_c5_g2_i7.p2	ATGGTTGCTATTCCTAACAGAATTGGAGTTGTGATGTCCAGCTGTTCTCGTTCGTGGTTATTACAAGCTTTGAACAGTCTACCACTCAAGGGAGCTATTCAAGATGACATTCTTATGGAATCACAACTGGACTATGTAAATGAGTTGTCTCAATCGACTAGTATGGATTCAGTATCTTGTCGTGTTCCTCAGGTACGCTTTGTAAGTTTGAAAGGACAAGAAAATAGGACTCTACAAAATTGGGCTCAAATAGAGTCGTGCAAACCGAAACAGTATTTTGAACCTGAAACTATTGAAGATATTGGAAAAATAATACAACTATGCCGCAGAAATAATTGGAAACTGAGAGTATTTGGAACAGGACATTCTCCTAATAACATAGCTATGACAGACGACTGT…
Housekeeping genes
	K03163	DNA topoisomerase I (EC 5.99.1.2)	TRINITY_DN1976_c0_g2_i3.p1	ATGGTGTCAAAGAAGATTAAAAATATACCGGAGGATGTTCCTCTTAACCAATTGTTATCACACAATTACGAGGGCCGAAGGGACTCGTATAGGGAGGATAACGTGGTCGCTAACGTGCTCGATCGTGTAGGAGATGGAAAGAAAAACGAAAAACTCGTGCAGAAGAAGATAGGCAGAAAAAGAGAAGCCCCTCAGGAAGTCAAGGCTGCGCCCGTTATTAAGGATACACTTGACGGGAATTTTCACGACAATTCAGAGAAAAAGAAAAGGAACAAACGTGTTAAGAAAGAATCCGAACAACAAAGAGAAGAAGAGAGTGGTCTTAAACTAGAGAAAGAGGTAAATGGTAACAACTATGCCAGTGAACTGGTTTCGCGTTCATCAGCAGTAGTTGAGAAA…
	K11849	Ubiquitin carboxyl-terminal hydrolase 25 (EC 3.4.19.12)	TRINITY_DN2689_c2_g2_i5.p1	ATGAACGCCTCACTACGTAGTCACTTGAACGAAATGGGCTTTTCAAAACAAGATGTTGATAGAGCGGAATCTGCAGGGTGTAGTACTGTAGATGAAGCAGTAAACTTCCTTTTCGAACAGAAAGCTACTAACAGCAAAAGTACGCTTCAAAGAATAGCTGGAACAGTAAACGTGGGAACCACACAAACTAAAAAAAGCAAAAGTACCAATCAAGGCTCACAACAAGCTTCCATTCGTGAATATATTTCGGAACAAACAGATGGACCATCCCTTCTCTACTTTGCAGGCACGTCGAGTTTATCCAACGGGAAAAAAAAGTCGGGCGAAGGAAATAGACGTTCAAGTCATTCGGCTTTTCCAATGAATTGGTTGGGTAAAGAAAAGAATTCTTTAGATAAT…

## Sheet: SummaryPrimers
Table S4B | List of primer sequences used in RT-qPCR
Number indicated in Figure 5	KO identifier	Annotated gene name	Forward primer sequence	Reverse primer sequence
Carotenoid biosynthesis
1	K02291	15-cis-phytoene synthase (EC 2.5.1.32)	TAGTGTCAAGGATTCTACGA	AGTAATTCTACCGCATTCAG
2	K02293	15-cis-phytoene desaturase (EC 1.3.5.5)	TGGAGTGCAGATGCATATGTTTC	AAGAAGGAGGCATTAACATTTTCAA
3	K00514	Zeta-carotene desaturase (EC 1.3.5.6)	AGAGCACTGGACAAGTAT	AAGCATAAGCGATTGGATT
4	K06443	Lycopene beta-cyclase (EC 5.5.1.19)	CTGGACCGAATGGAGAGTTT	TCCTCGTGTTGGACCAAATA
5	K02294	beta-carotene hydroxylase (EC 1.14.13.-)	CATTAACAGAAGTCTTATTGCTT	AAGGCTTATGAGGTAAATAGTC
Tocopherol biosynthesis
6	K09833	Homogenitisate phytyltransferase (EC 2.5.1.115)	GAAGTTTATCAGACCGCATA	GACATATTCGTTGGCTAAGA
7	K09834	Tocopherol cyclase (EC 5.5.1.24)	TCAGTGGACTAGACATTATC	AATATGTGACAACCAAGAAG
8	K12502	MPBQ/MSBQ methyltransferase (EC 2.1.1.295)	GCAGAAGAAGAATATCGTTAT	CTTACCACTTATCGTCAATC
9	K05928	Tocopherol O-methyltransferase (EC 2.1.1.95)	CTCCTCAGCATCATTCAC	GCAATCACAACAAGAACAG
Ascorbic acid biosynthesis
10	K00103	L-gulonolactone oxidase (EC 1.1.3.8)	GAACGACTGTTAGGCTATC	TAATAATAGGAATCAACGAAGGT
Housekeeping genes
	K03163	DNA topoisomerase I (EC 5.99.1.2)	CTGAGGAGGAAGAAGAAGA	TGTGATAAGGTCGTCCAT
	K11849	Ubiquitin carboxyl-terminal hydrolase 25 (EC 3.4.19.12)	GATTCTGCTTCTCTTGTTC	ATCTTGTTGACCACCTATT

## Sheet: Candidate houskeeping genes
Table S4C | List of candidate houskeeping genes (-0.2<LogFC<0.2). The genes used for RT-qPCR are highlighted.
		LogFC value					TMM-normalized expression value
Predicted ORF identifier	KO identifier	Dark	Dark+glu	LL	LL+glu	HL+glu	Dark	Dark+glu	LL	LL+glu	HL+glu	Annotated gene name
TRINITY_DN1808_c0_g1_i4.p1	K00252	0.111417	-0.147984	-0.105083	0.00611655	0.135534	27.712	22.987	23.711	25.691	28.196	Glutaryl-CoA dehydrogenase (EC 1.3.8.6)
TRINITY_DN2344_c0_g1_i12.p1	K00942	0.0588691	-0.0270989	-0.149114	0.0210124	0.0963313	13.711	12.86	11.736	13.33	14.098	Guanylate kinase (EC 2.7.4.8)
TRINITY_DN2244_c0_g1_i1.p1	K01191	0.141663	-0.139013	-0.117911	0.0967832	0.0184767	7.162	5.719	5.818	6.912	6.494	Alpha-mannosidase (EC 3.2.1.-)
TRINITY_DN2625_c2_g2_i5.p7	K01489	-0.102512	0.0185231	0.00702519	-0.0189893	0.0959529	26.801	29.234	28.994	28.458	30.901	Cytidine deaminase (EC 3.5.4.5) (Cytidine aminohydrolase)
TRINITY_DN1719_c0_g2_i5.p1	K01640	0.146109	-0.015659	0.0175664	-0.0271167	-0.1209	45.384	40.464	41.43	40.136	37.547	Hydroxymethylglutaryl-CoA lyase (EC 4.1.3.4)
TRINITY_DN1788_c0_g2_i7.p2	K01850	0.0470231	0.140405	-0.115582	-0.0959634	0.0241174	51.566	55.081	45.963	46.606	50.738	Chorismate mutase (EC 5.4.99.5)
TRINITY_DN2542_c3_g1_i5.p2	K01866	0.0768341	-0.108167	0.0703571	0.0945935	-0.133617	36.058	31.598	35.892	36.517	31.028	Tyrosine--tRNA ligase (EC 6.1.1.1) (Tyrosyl-tRNA synthetase)
TRINITY_DN2454_c0_g1_i8.p1	K01874	0.0937382	0.0366316	-0.0749268	-0.057568	0.00212503	23.607	22.652	20.892	21.157	22.093	Methionyl-tRNA synthetase isoform 2 (EC 6.1.1.10)
TRINITY_DN2532_c0_g1_i1.p7	K03028	0.135907	0.0413025	0.0101744	-0.0673228	-0.120061	17.859	16.662	16.285	15.381	14.793	26S proteasome regulatory subunit N1 isoform 1
TRINITY_DN2444_c0_g1_i10.p4	K03029	-0.103529	0.110657	-0.136376	-0.0161708	0.145419	96.064	111.599	93.879	102.123	114.345	26S proteasome regulatory subunit N1
TRINITY_DN1858_c0_g1_i14.p1	K03065	0.104744	-0.0689923	-0.0908299	-0.0319528	0.0870306	62.672	55.448	54.6	56.916	61.895	AAA-type ATPase
TRINITY_DN2024_c0_g1_i1.p1	K03066	0.125161	-0.034087	-0.0816267	-0.045647	0.0361997	60.287	53.882	52.103	53.444	56.622	AAA-type ATPase
TRINITY_DN2556_c2_g1_i9.p3	K03147	-0.0587244	-0.0442116	-0.0380261	0.0638567	0.0771054	59.137	59.745	60.006	64.47	65.074	Thiamine biosynthesis protein ThiC
TRINITY_DN1976_c0_g2_i3.p1	K03163	0.00372261	0.114381	-0.0149499	-0.0150051	-0.0881487	52.035	56.263	51.353	51.351	48.763	DNA topoisomerase I (EC 5.99.1.2)
TRINITY_DN2686_c11_g1_i5.p12	K03217	-0.0224065	-0.0774741	-0.0111839	0.106825	0.00423976	10.909	10.463	11.002	12.025	11.131	Preprotein translocase, Oxa1 family
TRINITY_DN1903_c0_g1_i1.p1	K03294	0.123682	-0.123309	-0.0621224	-0.0547477	0.116497	7.656	6.294	6.61	6.649	7.613	Amino acid permease, APC family
TRINITY_DN1966_c0_g3_i1.p4	K03754	-0.0903929	0.0529181	-0.0213215	-0.0638903	0.122687	25.753	28.547	27.065	26.249	30.011	Translation initiation factor eIF-2B beta subunit
TRINITY_DN2410_c0_g1_i14.p1	K03798	0.13641	-0.054612	-0.0831721	0.0612095	-0.0598353	28.061	24.457	23.958	26.585	24.365	AAA-type ATPase
TRINITY_DN2323_c0_g1_i8.p1	K03869	-0.0967458	-0.0306592	-0.114353	0.109941	0.131817	23.897	25.064	23.595	27.732	28.171	Ubiquitin-protein ligase (Cullin)
TRINITY_DN2059_c0_g2_i1.p1	K04683	0.0562254	-0.138021	0.0736084	-0.0189562	0.0271435	57.077	49.761	57.781	54.128	55.918	Transcription factor Dp, invertebrate
TRINITY_DN2355_c0_g2_i1.p2	K05539	-0.080069	-0.0122633	0.0620094	-0.0134737	0.0437966	3.551	3.77	4.022	3.766	3.959	tRNA-dihydrouridine synthase A
TRINITY_DN2530_c3_g1_i18.p5	K06210	0.0370729	-0.0225722	0.11896	0.00965489	-0.143116	49.889	47.828	52.861	48.931	43.914	Nicotinamide-nucleotide adenylyltransferase (EC 2.7.7.1) (EC 2.7.7.18) (Nicotinate-nucleotide adenylyltransferase)
TRINITY_DN1962_c1_g2_i12.p1	K06883	-0.10492	-0.047774	0.0581918	0.129159	-0.034657	11.523	12.029	13.022	13.729	12.148	Nucleotide binding protein isoform 1 (Nucleotide binding protein isoform 2)
TRINITY_DN1681_c1_g1_i7.p2	K07407	0.142468	-0.107385	0.0512475	0.110693	-0.197024	14.929	12.396	13.953	14.582	11.589	Alpha-galactosidase (EC 3.2.1.22)
TRINITY_DN1681_c1_g1_i5.p3	K07407	-0.0629827	0.0300638	0.0903011	0.0870953	-0.144477	36.271	38.754	40.449	40.357	34.224	Alpha-galactosidase (EC 3.2.1.22)
TRINITY_DN2364_c0_g2_i1.p2	K08658	-0.098453	0.0487675	0.0109654	-0.0634384	0.102158	6.856	7.7	7.475	7.049	8.028	Prenyl protein peptidase
TRINITY_DN2637_c1_g1_i21.p3	K08744	0.141549	-0.114609	0.0165684	0.0197108	-0.063219	45.009	37.524	41.191	41.283	38.921	CDP-diacylglycerol--glycerol-3-phosphate 3-phosphatidyltransferase
TRINITY_DN2215_c0_g1_i2.p1	K08838	-0.116287	0.0497517	0.0387503	-0.0267474	0.0545328	12.962	14.665	14.546	13.856	14.717	Serine/threonine-protein kinase
TRINITY_DN1804_c0_g1_i23.p1	K09518	-0.0694878	0.0871604	-0.0305818	0.0677333	-0.0548241	17.109	19.186	17.604	18.916	17.294	DnaJ homolog subfamily B member 12
TRINITY_DN2310_c0_g1_i10.p3	K09660	0.0282339	0.0143318	-0.00360608	-0.114363	0.0754032	62.817	62.205	61.424	56.811	64.938	Lysosomal cysteine transporter, LCT family
TRINITY_DN2183_c1_g1_i6.p2	K10393	-0.146759	0.0256353	0.102117	0.0900457	-0.0710386	5.161	5.943	6.321	6.26	5.493	Kinesin-like protein
TRINITY_DN2452_c0_g1_i11.p6	K10580	-0.0614756	0.0131159	-0.0845304	0.0541421	0.078748	138.024	145.401	135.82	149.624	152.215	Ubiquitin-conjugating enzyme E2 (EC 6.3.2.19)
TRINITY_DN2441_c0_g1_i4.p1	K11649	-0.0454093	0.0908129	-0.148622	-0.00880307	0.112021	4.837	5.415	4.434	4.987	5.51	SWI/SNF related-matrix-associated actin-dependent regulator ofchromatin subfamily C
TRINITY_DN2689_c2_g2_i5.p1	K11849	-0.00611552	-0.0885647	0.0332992	0.0689362	-0.00755517	12.034	11.31	12.395	12.73	12.021	Ubiquitin carboxyl-terminal hydrolase 25/28 (EC 3.4.19.12)
TRINITY_DN2689_c2_g4_i1.p1	K11849	-0.0766553	-0.0542756	0.060201	-0.0105316	0.0812615	15.823	16.086	17.497	16.612	17.769	Ubiquitin carboxyl-terminal hydrolase 25/28 (EC 3.4.19.12)
TRINITY_DN1882_c0_g2_i10.p3	K11885	0.032797	-0.0161126	0.00203692	-0.0475896	0.0288682	24.74	23.882	24.197	23.345	24.67	DNA damage-inducible protein 1
TRINITY_DN2516_c0_g1_i4.p4	K12194	-0.0490058	0.13865	-0.090011	-0.0992536	0.0996205	148.023	168.724	143.847	142.922	164.194	Magnesium transporter CorA-like family protein (MRS2-7) isoform 1
TRINITY_DN2388_c0_g1_i5.p1	K12571	-0.120475	0.142559	0.0419951	0.0535213	-0.1176	1.005	1.406	1.244	1.262	1.009	PAB-dependent poly(A)-specific ribonuclease subunit 2 (EC 3.1.13.4)
TRINITY_DN2672_c2_g1_i2.p2	K12830	0.144778	-0.0667616	-0.0449833	0.0123729	-0.0454056	18.489	15.831	16.087	16.78	16.082	Splicing factor 3B subunit 3
TRINITY_DN1609_c0_g1_i3.p2	K14004	0.135538	-0.0516533	-0.112335	0.0150471	0.0134034	87.786	76.982	73.77	80.672	80.579	Transducin family protein / WD-40 repeat family protein
TRINITY_DN1865_c1_g1_i11.p3	K14407	-0.0595175	-0.144933	0.0694485	0.000417497	0.134585	24.484	23.019	26.867	25.565	28.154	mRNA splicing factor, putative isoform 1
TRINITY_DN2544_c4_g1_i1.p2	K14558	0.0887064	-0.155453	0.0566269	-0.156742	0.166862	6.958	5.719	6.783	5.713	7.401	Transducin family protein / WD-40 repeat family protein
TRINITY_DN1336_c0_g1_i4.p1	K14816	-0.00566231	0.000911961	0.00763288	0.0932677	-0.0961503	47.606	47.828	48.056	51.056	44.651	Zinc finger (C2H2 type) family protein
TRINITY_DN2373_c0_g1_i3.p2	K14837	-0.085034	-0.0703309	0.146845	-0.0762183	0.0847385	34.73	35.096	40.96	34.949	39.192	Nucleolar RNA-binding protein
TRINITY_DN1523_c0_g1_i4.p1	K18595	-0.0990549	-0.142439	0.0574847	0.100916	0.0830936	96.286	93.404	107.436	110.75	109.378	Archaeal ATPase
TRINITY_DN1507_c0_g1_i28.p1	K22073	0.0811896	-0.0512268	0.134431	-0.109574	-0.0548199	32.49	29.553	33.749	28.342	29.477	Aminomethyltransferase
TRINITY_DN1398_c0_g1_i7.p1		0.0811347	-0.0328542	-0.0909166	0.187069	-0.144433	153.047	141.344	135.729	164.784	130.75	Archaeal ATPase
TRINITY_DN1469_c0_g1_i24.p1		-0.0875512	-0.0338849	-0.0556942	-0.0216813	0.198812	30.531	31.726	31.235	32.004	37.454	Archaeal ATPase
TRINITY_DN1469_c0_g1_i8.p1		-0.0184154	-0.154112	0.0627705	0.136986	-0.0272294	78.793	71.63	83.412	87.868	78.307	Archaeal ATPase
TRINITY_DN1480_c1_g1_i5.p1		0.0749765	-0.0516711	0.124976	0.0202276	-0.168509	71.963	65.831	74.536	69.246	60.632	Archaeal ATPase (Fragment)
TRINITY_DN1535_c0_g1_i1.p1		-0.190029	0.112657	-0.141299	0.0196097	0.19906	316.638	390.787	327.55	366.316	414.968	Archaeal ATPase
TRINITY_DN1575_c1_g1_i1.p1		-0.191901	0.198441	-0.122199	0.0383961	0.0772627	210.941	276.792	221.432	247.623	254.412	Archaeal ATPase (Fragment)
TRINITY_DN1575_c1_g1_i11.p1		-0.141206	0.0592467	-0.173033	0.0737424	0.18125	394.656	453.632	386.023	458.223	493.751	Archaeal ATPase (Fragment)
TRINITY_DN1826_c0_g1_i18.p1		-0.0887398	-0.0917433	-0.074816	0.166307	0.0889922	454.355	453.408	458.771	542.409	514.054	Archaeal ATPase (Fragment)
TRINITY_DN1826_c0_g1_i3.p1		-0.0113933	-0.0058974	-0.158871	0.168565	0.00759659	463.536	465.309	418.396	525.25	469.691	Archaeal ATPase
TRINITY_DN1525_c0_g1_i9.p1		0.0362086	0.135859	-0.122386	0.048014	-0.0976953	35.147	37.732	31.384	35.444	31.943	RNA-binding protein, putative
TRINITY_DN1543_c0_g1_i5.p1		0.066842	-0.0933287	-0.00673737	-0.0993032	0.132527	33.069	29.489	31.375	29.363	34.656	SPla/RYanodine receptor (SPRY) domain-containing protein
TRINITY_DN1547_c0_g2_i11.p1		0.0849929	-0.00344444	-0.0578231	-0.125892	0.102166	25.472	23.898	22.977	21.872	25.789	Archaeal ATPase
TRINITY_DN1575_c1_g1_i10.p1		-0.066046	-0.0252015	-0.126401	0.113555	0.104094	196.208	201.871	188.128	222.352	220.892	Archaeal ATPase (Fragment)
TRINITY_DN1575_c1_g1_i16.p1		-0.124204	0.0843284	-0.108135	0.066616	0.0813941	680.498	786.479	688.131	776.87	784.879	Archaeal ATPase (Fragment)
TRINITY_DN1575_c1_g1_i8.p1		0.0317876	0.0515424	-0.118178	-0.000160477	0.0350082	57.17	57.972	51.427	55.896	57.3	Archaeal ATPase
TRINITY_DN1783_c2_g1_i5.p1		0.148116	-0.10223	-0.143475	0.107485	-0.00989614	43.399	36.326	35.274	42.166	38.793	GCN5-related N-acetyltransferase isoform 1
TRINITY_DN1842_c0_g1_i4.p1		-0.018207	0.0421859	0.134593	-0.00892877	-0.149643	42.088	43.93	46.902	42.366	38.336	MFS transporter, PHS family, inorganic phosphate transporter
TRINITY_DN1981_c0_g1_i1.p1		-0.0615693	-0.00640201	0.0861377	0.00818472	-0.0263511	16.522	17.205	18.411	17.39	16.955	Monooxygenase/ oxidoreductase
TRINITY_DN2075_c0_g1_i5.p4		-0.141053	0.0112572	-0.0044488	0.0185173	0.115728	59.998	66.79	66.056	67.132	71.881	GTP-binding protein
TRINITY_DN2154_c0_g1_i19.p1		0.0525669	-0.0520425	-0.124449	-0.0168001	0.140725	5.348	4.904	4.615	5.05	5.748	Metalloendopeptidase
TRINITY_DN2228_c0_g1_i4.p1		-0.0801664	-0.0945254	-0.0271994	0.126116	0.0757754	18.387	18.195	19.112	21.367	20.6	AAA-type ATPase
TRINITY_DN2243_c0_g1_i17.p1		0.140995	0.0545749	-0.0250567	-0.0869373	-0.0835759	48.705	45.815	43.301	41.441	41.54	ATP-dependent DNA helicase 2 subunit 2 isoform 2
TRINITY_DN2355_c0_g1_i9.p1		0.0886798	-0.0624944	0.123683	-0.0915424	-0.0583264	51.2	46.007	52.482	45.07	46.143	RNA polymerase primary sigma factor
TRINITY_DN2663_c6_g1_i7.p12		0.173963	0.0588393	-0.0548702	-0.0409263	-0.137006	19.392	17.828	16.401	16.57	15.438	AAA-type ATPase
TRINITY_DN2666_c5_g2_i1.p1		0.0801936	0.0683755	-0.15532	0.155029	-0.148278	205.908	204.22	174.744	216.924	175.604	Archaeal ATPase (Fragment)
TRINITY_DN2400_c0_g1_i2.p5		-0.0042035	-0.0630986	0.0887116	-0.0211691	-0.000240408	42.624	40.879	45.526	42.114	42.744	Peptidylprolyl isomerase (EC 5.2.1.8)
TRINITY_DN2483_c0_g1_i4.p2		0.0705196	-0.0481767	0.0876453	0.0219574	-0.131946	13.32	12.189	13.491	12.846	11.445	Pumilio/Puf RNA-binding domain-containing protein
TRINITY_DN2539_c2_g1_i7.p3		-0.0539128	-0.0380588	0.115399	-0.042675	0.0192476	10.765	10.895	12.23	10.857	11.377	MFS transporter, SP family, sugar:H+ symporter
TRINITY_DN2605_c3_g1_i1.p7		-0.0883998	0.0177714	0.0749386	0.00391468	-0.00822482	24.076	25.991	27.082	25.733	25.509	Inositol-1,3,4-trisphosphate 5/6-kinase (EC 2.7.1.159)
TRINITY_DN2670_c3_g1_i11.p6		-0.0348512	-0.141052	0.122654	-0.0728521	0.126102	26.35	24.409	29.505	25.639	29.578	Amine oxidase family protein isoform 2
TRINITY_DN2693_c11_g1_i5.p1		-0.135916	0.186314	-0.174357	0.117707	0.00625221	561.184	701.877	546.402	669.234	619.405	Archaeal ATPase
TRINITY_DN2693_c13_g1_i1.p1		0.104835	0.109867	-0.190001	0.0342373	-0.0589386	77.984	78.26	63.385	74.212	69.508	Archaeal ATPase
TRINITY_DN2693_c13_g1_i3.p1		-0.00987672	0.0355432	-0.157881	0.197669	-0.0654544	69.255	71.502	62.405	80.125	66.6	Archaeal ATPase
TRINITY_DN2694_c20_g1_i7.p2		-0.0492576	0.0988522	-0.191003	0.0137644	0.127644	132.097	146.487	119.642	138.04	149.46	Archaeal ATPase
