# Supplementary material for: Biosynthesis of Ascorbic Acid as a Glucose-Induced Photoprotective Process in the Extremophilic Red Alga Galdieria partita
Source: Front Microbiol. 2020 Jan 14;10:3005. doi: 10.3389/fmicb.2019.03005 (PMC6971183; doi:10.3389/fmicb.2019.03005)
Supplement: Supplementary file 4 [file Data_Sheet_4.xlsx]

## Sheet: 工作表1
Supplementary Table S5. Differential expression analysis of ascorbic acid biosynthesis and ascorbate-related oxygen scavenging genes from transcriptome under different growth conditions for 6 days.
			logFC						TMM-normalized expression values
Gene ID	KEGG Orthology	Protein Names	dark	LL	dark+glu	LL+glu	HL+glu		dark	LL	dark+glu	LL+glu	HL+glu
		Ascorbic biosynthesis
TRINITY_DN2661_c5_g2_i2.p2	K00103	L-gulonolactone oxidase (EC 1.1.3.8)	-0.612933	-0.40122	0.241139	0.341934	0.431081		35.283	41.018	64.585	69.331	73.814
TRINITY_DN2424_c0_g1_i3.p4	K17744	L-galactose dehydrogenase (EC 1.1.1.122)	-0.110613	-0.0415265	-0.053356	-0.150079	0.355575		57.366	60.229	59.729	55.791	79.63
		Ascorbate-related oxygen scavenging genes
TRINITY_DN1598_c1_g1_i10.p2	K04564	Superoxide dismutase (EC 1.15.1.1)	-0.431011	0.958323	-1.24231	-0.14072	0.855722		66.07	174.695	37.221	81.019	162.634
TRINITY_DN1598_c1_g1_i3.p3	K04564	Superoxide dismutase (EC 1.15.1.1)	-0.304717	1.19811	-1.86757	0.005981	0.968197		205.602	584.503	68.931	255.25	498.252
TRINITY_DN2481_c0_g1_i6.p6	K04564	Superoxide dismutase (EC 1.15.1.1)	-1.25483	0.421274	-0.921431	0.124488	1.6305		52.904	171.258	66.918	139.229	397.284
TRINITY_DN2678_c9_g1_i4.p7	K00434	Ascorbate peroxidase (EC 1.11.1.11)	-0.221184	0.501887	-0.705064	-0.134015	0.558377		27.9	46.705	19.665	29.7	48.61
TRINITY_DN2597_c4_g1_i5.p3	K00434	Ascorbate peroxidase (EC 1.11.1.11)	-0.762368	0.950667	-0.395776	0.165722	0.0417545		6.404	23.274	8.546	13.088	11.928
TRINITY_DN2597_c4_g1_i23.p7	K00434	Ascorbate peroxidase (EC 1.11.1.11)	-0.504869	1.00508	-0.440336	0.104879	-0.164757		293.405	837.467	306.873	448.26	371.674
TRINITY_DN1942_c0_g1_i4.p2	K00434	Ascorbate peroxidase (EC 1.11.1.11)	-0.0794798	0.0395324	-0.458103	-0.118786	0.616837		875.719	951.109	673.347	852.155	1419.6
TRINITY_DN1942_c0_g1_i37.p1	K00434	Ascorbate peroxidase (EC 1.11.1.11)	0.597075	0.266685	0.175679	0.129839	-1.16928		93.509	74.165	69.57	67.363	26.781
